# Supplementary material for: Let’s decide together: Differences between individual and joint delay discounting
Source: PLoS One. 2017 Apr 20;12(4):e0176003. doi: 10.1371/journal.pone.0176003 (PMC5398579; doi:10.1371/journal.pone.0176003)
Supplement: S4 File — (CSV) [file pone.0176003.s004.csv]

Pair	RatioSS_1s	RatioSS_2s	RatioSS_1pre	RatioSS_2pre	RatioSS_pair	kValue_1s	kValue_2s	kValue_1pre	kValue_2pre	kValue_pair	RatioAdv_1s	RatioAdv_2s	RatioAdv_1pre	RatioAdv_2pre	RatioAdv_pair	RatioLL_conflict	IT_CONF_SS	IT_CONF_LL	IT_CONF_ADV	IT_CONF_DIS
1	0,490291262	0,538116592	0,52	0,505	0,455	0,319887565	0,359872621	0,378638274	0,337524236	0,331480365	0,800970874	0,753363229	0,78	0,745	0,795	0,193548387	2,035054288	2,123787276	1,900542532	2,610341325
2	0,54587156	0,5	0,431693989	0,469945355	0,431693989	0,3636563	0,442238327	0,284513675	0,3358607	0,270531416	0,788990826	0,951086957	0,819672131	0,868852459	0,896174863	0,414634146	3,308148864	3,841570062	3,554152875	3,801056902
3	0,269503546	0,631067961	0,153225806	0,266129032	0,137096774	0,127681179	0,732412345	0,057279476	0,07862831	0,057114336	0,716312057	0,63592233	0,629032258	0,677419355	0,629032258	0,142857143	3,468280634	3,35752551	3,068569378	3,542668944
4	0,543378995	0,363057325	0,429487179	0,333333333	0,378205128	0,410214373	0,242011615	0,365194558	0,217460094	0,265264738	0,831050228	0,78343949	0,858974359	0,724358974	0,820512821	0,485714286	4,030642994	3,089516071	3,663527476	3,348816593
5	0,421348315	0,347058824	0,379518072	0,337349398	0,337349398	0,294192822	0,204471545	0,246775647	0,215022433	0,223853621	0,870786517	0,794117647	0,86746988	0,837349398	0,837349398	0,333333333	3,377191717	3,374350975	3,399976713	3,360110921
6	0,461038961	0,331125828	0,364864865	0,222972973	0,324324324	0,44315622	0,14832181	0,20051405	0,075486133	0,185321542	0,701298701	0,589403974	0,810810811	0,614864865	0,783783784	0,657142857	4,794382612	4,353520179	4,903994007	3,763150504
7	0,404624277	0,593301435	0,422222222	0,45	0,422222222	0,254117704	0,520911695	0,241239206	0,276067957	0,257994237	0,780346821	0,717703349	0,816666667	0,844444444	0,883333333	0,424242424	2,489027894	2,807283743	2,707563755	2,541160569
8	0,359477124	0,410714286	0,358974359	0,288461538	0,314102564	0,225559886	0,272813756	0,249511265	0,192923891	0,198314562	0,784313725	0,845238095	0,820512821	0,814102564	0,83974359	0,44	3,602505109	3,399609424	3,398336674	3,649855707
9	0,442622951	0,446927374	0,456043956	0,467032967	0,456043956	0,265429298	0,328632262	0,414012157	0,431708322	0,413603726	0,841530055	0,888268156	0,868131868	0,912087912	0,923076923	0,458333333	3,200185243	3,36309025	3,349306544	3,105782189
10	0,386075949	0,373417722	0,341317365	0,389221557	0,401197605	0,30048356	0,257316237	0,248488065	0,255798806	0,25689812	0,867088608	0,835443038	0,766467066	0,862275449	0,886227545	0,631578947	3,709553755	3,672199537	3,568057665	4,17479421
11	0,530054645	0,497237569	0,401162791	0,406976744	0,430232558	0,533433027	0,430970285	0,346375132	0,372817532	0,369484697	0,868852459	0,845303867	0,761627907	0,790697674	0,825581395	0,615384615	1,914389344	2,582855469	1,966344239	2,693685238
12	0,455026455	0,291139241	0,452380952	0,357142857	0,363095238	0,310865664	0,171547786	0,260708622	0,211722479	0,197556197	0,857142857	0,759493671	0,845238095	0,75	0,827380952	0,333333333	3,11510592	2,631165907	2,59764756	3,182142615
13	0,552884615	0,487684729	0,51980198	0,430693069	0,475247525	0,450317297	0,312559556	0,438689116	0,288792688	0,34975605	0,836538462	0,842364532	0,806930693	0,806930693	0,811881188	0,5	2,890555102	2,850970881	2,805510231	2,94471612
14	0,524064171	0,325153374	0,511235955	0,370786517	0,426966292	0,483737832	0,200115957	0,460707969	0,24977434	0,31976459	0,882352941	0,82208589	0,904494382	0,808988764	0,876404494	0,465116279	8,709895673	3,475474086	6,450148643	5,084114866
15	0,608888889	0,47752809	0,556818182	0,431818182	0,431818182	0,559146329	0,44121245	0,498473352	0,394527911	0,388067677	0,84	0,938202247	0,835227273	0,948863636	0,948863636	0,205882353	3,708694246	2,234790886	2,603647439	2,233014222
16	0,379310345	0,418079096	0,307692308	0,365384615	0,320512821	0,234158348	0,275601532	0,209163659	0,253488663	0,213891485	0,856321839	0,858757062	0,826923077	0,858974359	0,852564103	0,4	3,825849264	3,511621714	3,383713774	3,960075046
17	0,421348315	0,469512195	0,456140351	0,432748538	0,421052632	0,294377193	0,430474797	0,322552535	0,376138303	0,277506784	0,797752809	0,896341463	0,859649123	0,883040936	0,906432749	0,428571429	2,472891656	3,44751487	2,875855775	3,414727788
18	0,283870968	0,360465116	0,382352941	0,341176471	0,358823529	0,170408416	0,217437769	0,214869175	0,185857418	0,198126038	0,812903226	0,744186047	0,823529412	0,747058824	0,823529412	0,564102564	3,449138027	3,622106223	3,335128039	3,950698778
19	0,442708333	0,409356725	0,492146597	0,413612565	0,434554974	0,316201309	0,263910497	0,327468091	0,266121535	0,272459224	0,864583333	0,859649123	0,795811518	0,80104712	0,842931937	0,371428571	4,87879829	3,223576719	3,469790415	4,75983052
20	0,425531915	0,412087912	0,478021978	0,450549451	0,434065934	0,289845083	0,265027963	0,320750033	0,275404343	0,240606315	0,835106383	0,807692308	0,835164835	0,840659341	0,857142857	0,384615385	3,179407261	2,479963583	2,255820581	3,538036064
21	0,196969697	0,395209581	0,208633094	0,244604317	0,237410072	0,083072181	0,27054709	0,104214833	0,125848504	0,123781346	0,606060606	0,826347305	0,690647482	0,726618705	0,705035971	0,615384615	5,773732257	4,046572209	5,505434717	4,770015828
22	0,37804878	0,322981366	0,441860465	0,354651163	0,377906977	0,244793714	0,194179624	0,373870162	0,239809491	0,286881407	0,847560976	0,795031056	0,918604651	0,831395349	0,889534884	0,413793103	4,52590428	3,649498008	3,894954298	4,203921831
23	0,38150289	0,502347418	0,389830508	0,457627119	0,406779661	0,242662068	0,361227682	0,220514824	0,226608607	0,222188038	0,867052023	0,79342723	0,847457627	0,790960452	0,853107345	0,425	2,795837419	2,784941574	2,858125676	2,662258912
24	0,536363636	0,483253589	0,59009009	0,572072072	0,567567568	0,363029379	0,326915554	0,443200181	0,404626126	0,397679734	0,704545455	0,803827751	0,774774775	0,774774775	0,806306306	0,4	3,277715549	3,609213975	3,660214708	2,971714319
25	0,385093168	0,416666667	0,378881988	0,391304348	0,372670807	0,226957677	0,279926856	0,213690318	0,251848589	0,244804086	0,819875776	0,857142857	0,813664596	0,813664596	0,844720497	0,384615385	3,316960577	3,446745364	3,466021961	3,266128697
26	0,472906404	0,474489796	0,529126214	0,533980583	0,470873786	0,301141146	0,332389122	0,314931955	0,348781708	0,303308001	0,807881773	0,826530612	0,762135922	0,805825243	0,800970874	0,096774194	3,533530753	2,966866508	3,031759702	3,005785012
27	0,456989247	0,426136364	0,449438202	0,426966292	0,421348315	0,332599712	0,293837677	0,325046804	0,233667404	0,263179674	0,88172043	0,846590909	0,893258427	0,825842697	0,865168539	0,40625	3,033537573	3,154138202	2,924833452	3,309496373
28	0,505208333	0,515957447	0,531578947	0,563157895	0,552631579	0,413124495	0,445422581	0,534428515	0,564849376	0,556581744	0,90625	0,941489362	0,9	0,921052632	0,910526316	0,5625	2,933088187	2,64135907	2,55684349	3,054069906
29	0,412790698	0,43030303	0,442528736	0,385057471	0,413793103	0,274904762	0,333975637	0,322078451	0,247825431	0,278790304	0,930232558	0,878787879	0,833333333	0,844827586	0,873563218	0,5	3,551899794	3,694249041	3,51263739	3,843948473
30	0,449197861	0,577464789	0,448453608	0,530927835	0,484536082	0,311482167	0,498480381	0,301305022	0,418308013	0,324631838	0,834224599	0,802816901	0,809278351	0,798969072	0,824742268	0,470588235	4,743314077	2,654606695	2,497339335	5,479370748
